# Supplementary material for: Effect of BIO-PLYTM, a Platelet-Rich Plasma Derived Biologic on PRRSV-2-Infected Macrophages
Source: Viruses. 2022 Nov 28;14(12):2666. doi: 10.3390/v14122666 (PMC9783555; doi:10.3390/v14122666)
Supplement: Supplementary file 1 [file viruses-14-02666-s001.zip]

Archive with 1 entries (1 files):
- viruses-2027402-Supplementary.pdf
